# Supplementary material for: Melatonin Enhances Heat Tolerance via Increasing Antioxidant Enzyme Activities and Osmotic Regulatory Substances by Upregulating zmeno1 Expression in Maize (Zea mays L.)
Source: Antioxidants (Basel). 2024 Sep 22;13(9):1144. doi: 10.3390/antiox13091144 (PMC11429225; doi:10.3390/antiox13091144)
Supplement: Supplementary file 1 [file antioxidants-13-01144-s001.zip]

Archive with 1 entries (1 files):
- antioxidants-3137669-supplementary.pdf
